# Supplementary material for: Energy cost associated with moving platforms
Source: PeerJ. 2018 Aug 29;6:e5439. doi: 10.7717/peerj.5439 (PMC6119458; doi:10.7717/peerj.5439)
Supplement: Supplemental Information 1 — Data are presented as O2, CO2, respiratory exchange ratio, heart rate, energy cost, and pulmonary ventilation for each participant. [file peerj-06-5439-s001.xlsx]

## Sheet: O2 Data
Subject #	M/F	Age (yrs)	Mass (kg)	Height (cm)	BMI (kg/m^2)	SIT_RMR	SIT_NM	SIT_EPOC1	SIT_LM	SIT_EPOC2	SIT_HM	SIT_EPOC3	STAND_RMR	STAND_NM	STAND_EPOC1	STAND_LM	STAND_EPOC2	STAND_HM	STAND_EPOC3	LIFT_RMR	LIFT_NM	LIFT_EPOC1	LIFT_LM	LIFT_EPOC2	LIFT_HM	LIFT_EPOC3
1	M	24	97.1	179.2	30.2373	0.270362	0.312059	0.259007	0.293172	0.282142	0.328496	0.282148	0.241811	0.348717	0.276705	0.578632	0.319114	0.919131	0.309945	0.177	0.708424	0.223713	0.888776	0.239691	1.07911	0.235945
2	F	22	78.3	164.5	28.9354	0.1616	0.183397	0.196793	0.218094	0.234598	0.294962	0.225509	0.185484	0.306986	0.200633	0.35925	0.254733	0.961406	0.207135	0.145849	0.547658	0.166349	0.687186	0.197101	1.0457	0.236839
3	F	23	97.9	164.5	36.1785	0.11867	0.168857	0.195628	0.212321	0.212313	0.280626	0.220349	0.111507	0.147085	0.1165	0.18714	0.117831	0.277856	0.119759	0.215385	0.716202	0.203698	0.669086	0.225	0.880692	0.190112
4	F	21	63.9	168.8	22.4262	0.119532	0.132006	0.110106	0.146814	0.101365	0.137284	0.136341	0.187864	0.199164	0.159715	0.292283	0.169107	0.517608	0.160293	0.178324	0.659275	0.183542	0.614058	0.203681	0.825893	0.195586
5	M	24	62.1	174.8	20.324	0.16074	0.15531	0.157086	0.187238	0.225151	0.198098	0.203244	0.222101	0.306894	0.24338	0.511847	0.241198	0.84993	0.267256	0.203109	0.695516	0.234025	0.674859	0.255599	0.961531	0.227442
6	F	26	65.3	168.5	22.9992	0.168192	0.180849	0.163407	0.192884	0.196559	0.241325	0.20588	0.168677	0.239777	0.173976	0.334866	0.199012	0.452214	0.171559	0.200114	0.691495	0.209685	0.651541	0.249267	1.21635	0.230739
7	M	22	93.9	183.1	28.0084	0.275052	0.323455	0.334293	0.325439	0.324074	0.370048	0.334625	0.270434	0.391582	0.334582	0.507006	0.352663	0.527892	0.353787	0.286104	0.883129	0.317202	0.974617	0.362785	1.18323	0.345786
8	F	26	65.9	177.8	20.846	0.194576	0.223557	0.219853	0.203697	0.207769	0.24345	0.198562	0.160619	0.200775		0.288307		0.389071		0.183454	0.645529		0.653579		0.823402				Did not measure. Protocol changed after this subject's first 2 trials to include EPOC measures
9	M	22	78.9	180.3	24.2709	0.173761	0.155295	0.258876	0.237854	0.255246	0.277507	0.229152	0.190611	0.281621	0.241985	0.370388	0.251818	0.929191	0.235669	0.147407	0.770491	0.195118	0.857695	0.200923	1.30425	0.19878
10	M	22	68.9	172	23.2896	0.232669	0.235917	0.295589	0.216558	0.288788	0.263415	0.294167	0.194178	0.226326	0.273761	0.334294	0.262396	0.86917	0.281538	0.211934	0.642915	0.284995	0.735469	0.315667	1.06465	0.312898
11	F	23	89.3	162.5	33.8178	0.166061	0.186517	0.173115	0.167855	0.178532	0.227277	0.178601	0.212894	0.284531	0.203577	0.322488	0.208355	0.466529	0.208196	0.181711	0.724974	0.196947	0.825594	0.200465	1.2116	0.224874
12	M	27	69.5	172.5	23.3564	0.123824	0.163509	0.185099	0.200462	0.201109	0.196698	0.216083	0.16464	0.168937	0.169129	0.246307	0.191352	0.415321	0.181146	0.189878	0.468245	0.206011	0.556978	0.200873	0.813704	0.209722
13	M	26	89.8	171.2	30.6386	0.16934	0.166628	0.234528	0.224591	0.247563	0.290481	0.27479	0.203465	0.32512	0.261307	0.501865	0.260566	1.10824	0.224551	0.2114	0.929503	0.243774	1.25224	0.274368	2.00901	0.353646
14	F	23	63.6	173	21.2503	0.176147	0.185793	0.168221	0.181118	0.17412	0.182272	0.169277	0.218492	0.236127	0.257129	0.272407	0.243006	0.529181	0.202463	0.246169	0.584364	0.248611	0.585945	0.239967	0.718286	0.227881
15	F	24	60.9	175	19.8857	0.188856	0.209969	0.228196	0.216582	0.236392	0.280287	0.236104	0.194759	0.253484	0.225261	0.291684	0.236413	0.63562	0.23892	0.198074	0.665944	0.207161	0.745276	0.215808	0.99976	0.221877
16	M	20	70.7	174.7	23.1651	0.225629	0.210116	0.244296	0.237259	0.252368	0.277406	0.233262	0.188386	0.210513	0.241189	0.245885	0.233618	0.409041	0.206411	0.185699	0.612383	0.233126	0.714061	0.277335	0.972893	0.253941
17	M	21	68.9	184.5	20.2407	0.249129	0.243522	0.2984	0.248227	0.301201	0.329991	0.290423	0.224042	0.309059	0.241882	0.410828	0.25628	1.16854	0.281471	0.189912	0.698905	0.236538	0.736945	0.256461	1.07298	0.281367
18	F	26	52.1	158.7	20.6864	0.143926	0.155294	0.236864	0.162521	0.266904	0.18167	0.300203	0.137217	0.156844	0.223049	0.253842	0.255908	0.574926	0.238872	0.124466	0.539754	0.201439	0.570025	0.2008	0.698239	0.220875
19	M	24	77.7	179	24.2502	0.230693	0.250944	0.265972	0.186719	0.251603	0.269467	0.220801	0.259826	0.319667	0.283647	0.44831	0.249943	0.822822	0.261038	0.247791	0.789462	0.249342	0.857426	0.263411	1.07443	0.249797
20	F	22	75.5	168	26.7503	0.169146	0.172473	0.182714	0.170622	0.186521	0.207292	0.177967	0.140325	0.20347	0.177673	0.288794	0.190319	0.498206	0.205051	0.191913	0.824556	0.236256	0.880978	0.267701	1.3601	0.223039
		Age (yrs)	Mass (kg)	Height (cm)	BMI (kg/m^2)	SIT_RMR	SIT_NM	SIT_EPOC1	SIT_LM	SIT_EPOC2	SIT_HM	SIT_EPOC3	STAND_RMR	STAND_NM	STAND_EPOC1	STAND_LM	STAND_EPOC2	STAND_HM	STAND_EPOC3	LIFT_RMR	LIFT_NM	LIFT_EPOC1	LIFT_LM	LIFT_EPOC2	LIFT_HM	LIFT_EPOC3
Average		23.4	74.51	172.63	25.0779	0.185895	0.200773	0.220402	0.211501	0.231216	0.253903	0.231374	0.193867	0.255834	0.226583	0.352321	0.236507	0.666095	0.229214	0.195785	0.689936	0.225133	0.756617	0.244574	1.06579	0.244271
SD		1.98415	13.1094	6.9549	4.76128	0.0471302	0.0513703	0.0557612	0.0431889	0.0515006	0.0581303	0.0507138	0.0403153	0.0677505	0.0521914	0.107321	0.0517203	0.262311	0.0554424	0.0366215	0.113881	0.0355689	0.165268	0.0441098	0.288863	0.0470105

## Sheet: CO2 Data
Subject #	M/F	Age (yrs)	Mass (kg)	Height (cm)	BMI (kg/m^2)	SIT_RMR	SIT_NM	SIT_EPOC1	SIT_LM	SIT_EPOC2	SIT_HM	SIT_EPOC3	STAND_RMR	STAND_NM	STAND_EPOC1	STAND_LM	STAND_EPOC2	STAND_HM	STAND_EPOC3	LIFT_RMR	LIFT_NM	LIFT_EPOC1	LIFT_LM	LIFT_EPOC2	LIFT_HM	LIFT_EPOC3
1	M	24	97.1	179.2	30.2373	0.239759	0.272474	0.226608	0.256791	0.244433	0.299872	0.251832	0.202422	0.287557	0.218352	0.492146	0.262325	0.814311	0.253354	0.160292	0.679766	0.208921	0.86137	0.22182	1.05936	0.212233
2	F	22	78.3	164.5	28.9354	0.1396	0.154076	0.170517	0.1898	0.200598	0.314506	0.179639	0.170177	0.284319	0.18981	0.325646	0.244901	0.992974	0.197819	0.143118	0.506671	0.163264	0.661219	0.197886	1.06102	0.233548
3	F	23	97.9	164.5	36.1785	0.110216	0.166187	0.187949	0.209132	0.214243	0.288152	0.220789	0.109478	0.141037	0.113595	0.1819	0.114157	0.269098	0.114425	0.198454	0.700878	0.201472	0.61579	0.2194	0.853174	0.180674
4	F	21	63.9	168.8	22.4262	0.107748	0.122455	0.104352	0.134918	0.0900476	0.119633	0.124096	0.184615	0.204101	0.165101	0.292973	0.169166	0.515236	0.161854	0.154462	0.650519	0.183322	0.57871	0.190524	0.848317	0.177178
5	M	24	62.1	174.8	20.324	0.15112	0.151726	0.156506	0.17681	0.218585	0.187216	0.198051	0.165438	0.245985	0.19906	0.430947	0.197622	0.7454	0.234549	0.171734	0.641766	0.217119	0.592375	0.23315	0.861407	0.213225
6	F	26	65.3	168.5	22.9992	0.157737	0.182988	0.157584	0.192253	0.180677	0.240273	0.216867	0.141619	0.198858	0.148468	0.285843	0.186333	0.401371	0.146735	0.164854	0.63551	0.186253	0.580388	0.232628	1.25418	0.202209
7	M	22	93.9	183.1	28.0084	0.256674	0.319985	0.327063	0.318287	0.308944	0.380988	0.316726	0.238651	0.336418	0.289444	0.434805	0.314322	0.450946	0.299617	0.229015	0.744179	0.26596	0.794984	0.317403	0.991034	0.306522
8	F	26	65.9	177.8	20.846	0.167163	0.184169	0.183319	0.170291	0.170373	0.205425	0.161975	0.125041	0.15434		0.214995		0.300029		0.15601	0.551071		0.537469		0.678857				Did not measure. Protocol changed after this subject's first 2 trials to include EPOC measures
9	M	22	78.9	180.3	24.2709	0.153615	0.135974	0.241978	0.206628	0.229544	0.243809	0.202234	0.175333	0.262179	0.220876	0.326729	0.218971	0.881061	0.212154	0.139222	0.697582	0.184289	0.798	0.188135	1.32153	0.184858
10	M	22	68.9	172	23.2896	0.224135	0.224382	0.283651	0.204949	0.279558	0.247652	0.28164	0.167314	0.198355	0.241403	0.300327	0.235053	0.810062	0.249076	0.175647	0.555915	0.24175	0.648691	0.270459	0.967981	0.278046
11	F	23	89.3	162.5	33.8178	0.160303	0.184776	0.168122	0.16258	0.172086	0.216804	0.170088	0.187444	0.236336	0.169852	0.272693	0.180426	0.394277	0.183047	0.187612	0.694845	0.205316	0.797146	0.2105	1.23791	0.224874
12	M	27	69.5	172.5	23.3564	0.0881176	0.124436	0.150455	0.15505	0.166427	0.175198	0.183798	0.1527	0.17425	0.154765	0.222236	0.170048	0.442112	0.170757	0.181178	0.440445	0.200866	0.524103	0.192084	0.779801	0.196213
13	M	26	89.8	171.2	30.6386	0.1503	0.147968	0.222903	0.196058	0.219771	0.270662	0.239782	0.187434	0.292299	0.243961	0.464485	0.242211	1.06625	0.209535	0.180282	0.853353	0.21878	1.19218	0.237023	2.03112	0.338135
14	F	23	63.6	173	21.2503	0.176814	0.190633	0.17689	0.192686	0.182486	0.196265	0.176856	0.226108	0.244413	0.282706	0.304843	0.277057	0.590795	0.228457	0.242877	0.64084	0.269141	0.587015	0.252724	0.778925	0.225409
15	F	24	60.9	175	19.8857	0.189116	0.210959	0.230475	0.210954	0.211015	0.249257	0.199597	0.167988	0.218	0.196797	0.255776	0.210904	0.590047	0.216537	0.16992	0.578563	0.189072	0.680183	0.204172	0.937513	0.206137
16	M	20	70.7	174.7	23.1651	0.225462	0.215494	0.251683	0.260348	0.263521	0.305158	0.237048	0.204821	0.223567	0.264378	0.265818	0.254353	0.430905	0.220984	0.166753	0.616678	0.231393	0.72223	0.262955	0.963579	0.22801
17	M	21	68.9	184.5	20.2407	0.229159	0.224154	0.283336	0.230182	0.28147	0.310358	0.238985	0.198571	0.271655	0.215441	0.371241	0.231161	1.15872	0.260406	0.17572	0.661517	0.228296	0.69278	0.243836	1.01402	0.254807
18	F	26	52.1	158.7	20.6864	0.122099	0.136873	0.220243	0.137761	0.247838	0.162978	0.27775	0.126232	0.146578	0.206197	0.22252	0.248368	0.560649	0.214508	0.11661	0.526239	0.21293	0.560759	0.201445	0.660313	0.214969
19	M	24	77.7	179	24.2502	0.209255	0.262561	0.252612	0.165555	0.238452	0.266343	0.200168	0.211232	0.249596	0.228333	0.363784	0.204892	0.65286	0.213911	0.223297	0.741738	0.251539	0.78044	0.254706	1.07628	0.25
20	F	22	75.5	168	26.7503	0.164905	0.169811	0.174503	0.158959	0.171921	0.18797	0.162426	0.126162	0.190405	0.166388	0.269445	0.177803	0.46102	0.19557	0.202098	0.868468	0.258313	0.833724	0.274579	1.53118	0.21289
		Age (yrs)	Mass (kg)	Height (cm)	BMI (kg/m^2)	SIT_RMR	SIT_NM	SIT_EPOC1	SIT_LM	SIT_EPOC2	SIT_HM	SIT_EPOC3	STAND_RMR	STAND_NM	STAND_EPOC1	STAND_LM	STAND_EPOC2	STAND_HM	STAND_EPOC3	LIFT_RMR	LIFT_NM	LIFT_EPOC1	LIFT_LM	LIFT_EPOC2	LIFT_HM	LIFT_EPOC3
Average		23.4	74.51	172.63	25.0779	0.171165	0.189104	0.208538	0.1965	0.214599	0.243426	0.212017	0.173439	0.228012	0.206049	0.314958	0.217899	0.626407	0.209647	0.176958	0.649327	0.216737	0.701977	0.231865	1.04538	0.228418
SD		1.98415	13.1094	6.9549	4.76128	0.0472813	0.0526132	0.0548631	0.0446336	0.0505885	0.0631813	0.0470502	0.0354768	0.0528901	0.0467428	0.0869474	0.0464783	0.256316	0.0429479	0.0309528	0.107416	0.0302779	0.156086	0.0345525	0.318552	0.0419981

## Sheet: RER
Subject #	M/F	Age (yrs)	Mass (kg)	Height (cm)	BMI (kg/m^2)	SIT_RMR	SIT_NM	SIT_EPOC1	SIT_LM	SIT_EPOC2	SIT_HM	SIT_EPOC3	STAND_RMR	STAND_NM	STAND_EPOC1	STAND_LM	STAND_EPOC2	STAND_HM	STAND_EPOC3	LIFT_RMR	LIFT_NM	LIFT_EPOC1	LIFT_LM	LIFT_EPOC2	LIFT_HM	LIFT_EPOC3
1	M	24	97.1	179.2	30.2373	0.886808	0.873148	0.874912	0.875907	0.866349	0.912864	0.892553	0.837109	0.824613	0.789117	0.850534	0.822043	0.885958	0.817417	0.905606	0.959546	0.933877	0.969164	0.925442	0.981701	0.899501
2	F	22	78.3	164.5	28.9354	0.863861	0.840125	0.86648	0.870266	0.855071	1.06626	0.796592	0.917478	0.926164	0.946055	0.906462	0.961402	1.03284	0.955024	0.981274	0.925158	0.981453	0.962212	1.00398	1.01465	0.986107
3	F	23	97.9	164.5	36.1785	0.928764	0.984186	0.960748	0.984982	1.00909	1.02682	1.002	0.981804	0.958876	0.975066	0.972	0.968814	0.968478	0.955466	0.921393	0.978603	0.98907	0.920346	0.975111	0.968754	0.950353
4	F	21	63.9	168.8	22.4262	0.901414	0.927643	0.947745	0.918966	0.88835	0.871425	0.910185	0.982708	1.02479	1.03372	1.00236	1.00035	0.995416	1.00974	0.866191	0.986718	0.9988	0.942435	0.935405	1.02715	0.905883
5	M	24	62.1	174.8	20.324	0.940152	0.976923	0.996306	0.944303	0.970837	0.945066	0.974453	0.744878	0.80153	0.817898	0.841945	0.819333	0.877013	0.877618	0.845527	0.922719	0.927759	0.877775	0.912171	0.89587	0.937491
6	F	26	65.3	168.5	22.9992	0.937842	1.01183	0.964365	0.996726	0.919201	0.995641	1.05337	0.839587	0.829349	0.853383	0.853602	0.936292	0.887569	0.855306	0.823799	0.919038	0.888251	0.890793	0.933246	1.0311	0.876352
7	M	22	93.9	183.1	28.0084	0.933184	0.989272	0.978373	0.978022	0.953314	1.02957	0.946511	0.882474	0.859127	0.865093	0.857593	0.89128	0.854239	0.846885	0.800459	0.842661	0.838454	0.815689	0.874907	0.837565	0.886451
8	F	26	65.9	177.8	20.846	0.859114	0.823813	0.833825	0.836003	0.82001	0.843808	0.815743	0.778493	0.768721		0.745717		0.77114		0.850405	0.853673		0.822347		0.824455				Did not measure. Protocol changed after this subject's first 2 trials to include EPOC measures
9	M	22	78.9	180.3	24.2709	0.884055	0.875588	0.934728	0.868719	0.899306	0.878567	0.882532	0.919848	0.930964	0.912765	0.882127	0.869561	0.948202	0.900219	0.944472	0.905373	0.944501	0.9304	0.936351	1.01325	0.929963
10	M	22	68.9	172	23.2896	0.963322	0.951107	0.959614	0.946393	0.968036	0.940162	0.957415	0.861651	0.876413	0.881802	0.898391	0.895798	0.931995	0.884698	0.828783	0.864679	0.84826	0.88201	0.856786	0.909201	0.888615
11	F	23	89.3	162.5	33.8178	0.965328	0.990664	0.971161	0.968572	0.963894	0.953919	0.952332	0.880454	0.830617	0.834339	0.845591	0.865954	0.84513	0.879207	1.03248	0.958441	1.04249	0.965542	1.05006	1.02171	1
12	M	27	69.5	172.5	23.3564	0.711639	0.761036	0.812838	0.773461	0.827547	0.890695	0.850587	0.927478	1.03145	0.913336	0.902273	0.888669	1.06451	0.942649	0.954181	0.940629	0.975024	0.940975	0.956245	0.958335	0.935587
13	M	26	89.8	171.2	30.6386	0.887563	0.888016	0.950432	0.872957	0.887739	0.93177	0.872599	0.921213	0.899051	0.933617	0.925518	0.92956	0.96211	0.933129	0.852802	0.918075	0.897468	0.952036	0.863887	1.01101	0.956141
14	F	23	63.6	173	21.2503	1.00378	1.02605	1.05153	1.06387	1.04805	1.07677	1.04477	1.03485	1.03509	1.09947	1.11907	1.14012	1.11643	1.12839	0.986626	1.09664	1.08258	1.00183	1.05316	1.08442	0.989154
15	F	24	60.9	175	19.8857	1.00137	1.00471	1.00999	0.974011	0.892647	0.889293	0.845376	0.862543	0.860014	0.873641	0.876895	0.892097	0.928302	0.906316	0.857864	0.868786	0.912682	0.912659	0.946084	0.937739	0.929059
16	M	20	70.7	174.7	23.1651	0.999257	1.0256	1.03024	1.09732	1.04419	1.10004	1.01623	1.08725	1.06201	1.09615	1.08106	1.08876	1.05345	1.0706	0.897976	1.00701	0.992566	1.01144	0.948149	0.990427	0.897884
17	M	21	68.9	184.5	20.2407	0.919842	0.920469	0.949519	0.927303	0.934491	0.940507	0.822884	0.886313	0.878977	0.890686	0.903643	0.90199	0.991597	0.925163	0.925271	0.946505	0.965153	0.94007	0.950775	0.945051	0.905603
18	F	26	52.1	158.7	20.6864	0.848344	0.881376	0.929828	0.847647	0.928566	0.897109	0.925208	0.919941	0.934545	0.924446	0.876609	0.970537	0.975166	0.898003	0.936881	0.974962	1.05705	0.983744	1.00321	0.945682	0.97326
19	M	24	77.7	179	24.2502	0.907072	1.04629	0.949771	0.886651	0.947732	0.988406	0.906552	0.812976	0.780802	0.80499	0.811456	0.819755	0.793439	0.819462	0.901153	0.93955	1.00881	0.910213	0.966951	1.00172	1.00081
20	F	22	75.5	168	26.7503	0.97493	0.984562	0.955062	0.931649	0.921725	0.906791	0.912675	0.899075	0.935787	0.936481	0.933001	0.934237	0.92536	0.953763	1.05307	1.05326	1.09336	0.946362	1.02569	1.12579	0.954494
		Age (yrs)	Mass (kg)	Height (cm)	BMI (kg/m^2)	SIT_RMR	SIT_NM	SIT_EPOC1	SIT_LM	SIT_EPOC2	SIT_HM	SIT_EPOC3	STAND_RMR	STAND_NM	STAND_EPOC1	STAND_LM	STAND_EPOC2	STAND_HM	STAND_EPOC3	LIFT_RMR	LIFT_NM	LIFT_EPOC1	LIFT_LM	LIFT_EPOC2	LIFT_HM	LIFT_EPOC3
Average		23.4	74.51	172.63	25.0779	0.915883	0.93912	0.946373	0.928186	0.927307	0.954274	0.919029	0.898906	0.902444	0.914845	0.904293	0.926134	0.940417	0.924161	0.908311	0.943102	0.967243	0.928902	0.953559	0.976279	0.936985
SD		1.98415	13.1094	6.9549	4.76128	0.067619	0.0783294	0.0604759	0.0778549	0.0634669	0.0739424	0.0747327	0.0816969	0.0875718	0.0881886	0.08695	0.0845323	0.0896938	0.0796163	0.0697649	0.0639214	0.0726718	0.0521281	0.0564317	0.0738631	0.0400818
Subject #	M/F	Age (yrs)	Mass (kg)	Height (cm)	BMI (kg/m^2)	SIT_RMR	SIT_NM	SIT_EPOC1	SIT_LM	SIT_EPOC2	SIT_HM	SIT_EPOC3	STAND_RMR	STAND_NM	STAND_EPOC1	STAND_LM	STAND_EPOC2	STAND_HM	STAND_EPOC3	LIFT_RMR	LIFT_NM	LIFT_EPOC1	LIFT_LM	LIFT_EPOC2	LIFT_HM	LIFT_EPOC3
1	M	24	97.1	179.2	30.2373	0.886808	0.873148	0.874912	0.875907	0.866349	0.912864	0.892553	0.837109	0.824613	0.789117	0.850534	0.822043	0.885958	0.817417	0.905606	0.959546	0.933877	0.969164	0.925442	0.981701	0.899501
2	F	22	78.3	164.5	28.9354	0.863861	0.840125	0.86648	0.870266	0.855071	1.06626	0.796592	0.917478	0.926164	0.946055	0.906462	0.961402	1.03284	0.955024	0.981274	0.925158	0.981453	0.962212	1.00398	1.01465	0.986107
3	F	23	97.9	164.5	36.1785	0.928764	0.984186	0.960748	0.984982	1.00909	1.02682	1.002	0.981804	0.958876	0.975066	0.972	0.968814	0.968478	0.955466	0.921393	0.978603	0.98907	0.920346	0.975111	0.968754	0.950353
4	F	21	63.9	168.8	22.4262	0.901414	0.927643	0.947745	0.918966	0.88835	0.871425	0.910185	0.982708	1.02479	1.03372	1.00236	1.00035	0.995416	1.00974	0.866191	0.986718	0.9988	0.942435	0.935405	1.02715	0.905883
5	M	24	62.1	174.8	20.324	0.940152	0.976923	0.996306	0.944303	0.970837	0.945066	0.974453	0.744878	0.80153	0.817898	0.841945	0.819333	0.877013	0.877618	0.845527	0.922719	0.927759	0.877775	0.912171	0.89587	0.937491
6	F	26	65.3	168.5	22.9992	0.937842	1.01183	0.964365	0.996726	0.919201	0.995641	1.05337	0.839587	0.829349	0.853383	0.853602	0.936292	0.887569	0.855306	0.823799	0.919038	0.888251	0.890793	0.933246	1.0311	0.876352
7	M	22	93.9	183.1	28.0084	0.933184	0.989272	0.978373	0.978022	0.953314	1.02957	0.946511	0.882474	0.859127	0.865093	0.857593	0.89128	0.854239	0.846885	0.800459	0.842661	0.838454	0.815689	0.874907	0.837565	0.886451
8	F	26	65.9	177.8	20.846	0.859114	0.823813	0.833825	0.836003	0.82001	0.843808	0.815743	0.778493	0.768721		0.745717		0.77114		0.850405	0.853673		0.822347		0.824455				Did not measure. Protocol changed after this subject's first 2 trials to include EPOC measures
9	M	22	78.9	180.3	24.2709	0.884055	0.875588	0.934728	0.868719	0.899306	0.878567	0.882532	0.919848	0.930964	0.912765	0.882127	0.869561	0.948202	0.900219	0.944472	0.905373	0.944501	0.9304	0.936351	1.01325	0.929963
10	M	22	68.9	172	23.2896	0.963322	0.951107	0.959614	0.946393	0.968036	0.940162	0.957415	0.861651	0.876413	0.881802	0.898391	0.895798	0.931995	0.884698	0.828783	0.864679	0.84826	0.88201	0.856786	0.909201	0.888615
11	F	23	89.3	162.5	33.8178	0.965328	0.990664	0.971161	0.968572	0.963894	0.953919	0.952332	0.880454	0.830617	0.834339	0.845591	0.865954	0.84513	0.879207	1.03248	0.958441	1.04249	0.965542	1.05006	1.02171	1
12	M	27	69.5	172.5	23.3564	0.711639	0.761036	0.812838	0.773461	0.827547	0.890695	0.850587	0.927478	1.03145	0.913336	0.902273	0.888669	1.06451	0.942649	0.954181	0.940629	0.975024	0.940975	0.956245	0.958335	0.935587
13	M	26	89.8	171.2	30.6386	0.887563	0.888016	0.950432	0.872957	0.887739	0.93177	0.872599	0.921213	0.899051	0.933617	0.925518	0.92956	0.96211	0.933129	0.852802	0.918075	0.897468	0.952036	0.863887	1.01101	0.956141
14	F	23	63.6	173	21.2503	1.00378	1.02605	1.05153	1.06387	1.04805	1.07677	1.04477	1.03485	1.03509	1.09947	1.11907	1.14012	1.11643	1.12839	0.986626	1.09664	1.08258	1.00183	1.05316	1.08442	0.989154
15	F	24	60.9	175	19.8857	1.00137	1.00471	1.00999	0.974011	0.892647	0.889293	0.845376	0.862543	0.860014	0.873641	0.876895	0.892097	0.928302	0.906316	0.857864	0.868786	0.912682	0.912659	0.946084	0.937739	0.929059
16	M	20	70.7	174.7	23.1651	0.999257	1.0256	1.03024	1.09732	1.04419	1.10004	1.01623	1.08725	1.06201	1.09615	1.08106	1.08876	1.05345	1.0706	0.897976	1.00701	0.992566	1.01144	0.948149	0.990427	0.897884
17	M	21	68.9	184.5	20.2407	0.919842	0.920469	0.949519	0.927303	0.934491	0.940507	0.822884	0.886313	0.878977	0.890686	0.903643	0.90199	0.991597	0.925163	0.925271	0.946505	0.965153	0.94007	0.950775	0.945051	0.905603
18	F	26	52.1	158.7	20.6864	0.848344	0.881376	0.929828	0.847647	0.928566	0.897109	0.925208	0.919941	0.934545	0.924446	0.876609	0.970537	0.975166	0.898003	0.936881	0.974962	1.05705	0.983744	1.00321	0.945682	0.97326
19	M	24	77.7	179	24.2502	0.907072	1.04629	0.949771	0.886651	0.947732	0.988406	0.906552	0.812976	0.780802	0.80499	0.811456	0.819755	0.793439	0.819462	0.901153	0.93955	1.00881	0.910213	0.966951	1.00172	1.00081
20	F	22	75.5	168	26.7503	0.97493	0.984562	0.955062	0.931649	0.921725	0.906791	0.912675	0.899075	0.935787	0.936481	0.933001	0.934237	0.92536	0.953763	1.05307	1.05326	1.09336	0.946362	1.02569	1.12579	0.954494
		Age (yrs)	Mass (kg)	Height (cm)	BMI (kg/m^2)	SIT_RMR	SIT_NM	SIT_EPOC1	SIT_LM	SIT_EPOC2	SIT_HM	SIT_EPOC3	STAND_RMR	STAND_NM	STAND_EPOC1	STAND_LM	STAND_EPOC2	STAND_HM	STAND_EPOC3	LIFT_RMR	LIFT_NM	LIFT_EPOC1	LIFT_LM	LIFT_EPOC2	LIFT_HM	LIFT_EPOC3
Average		23.4	74.51	172.63	25.0779	0.915883	0.93912	0.946373	0.928186	0.927307	0.954274	0.919029	0.898906	0.902444	0.914845	0.904293	0.926134	0.940417	0.924161	0.908311	0.943102	0.967243	0.928902	0.953559	0.976279	0.936985
SD		1.98415	13.1094	6.9549	4.76128	0.067619	0.0783294	0.0604759	0.0778549	0.0634669	0.0739424	0.0747327	0.0816969	0.0875718	0.0881886	0.08695	0.0845323	0.0896938	0.0796163	0.0697649	0.0639214	0.0726718	0.0521281	0.0564317	0.0738631	0.0400818

## Sheet: HR
Subject #	M/F	Age (yrs)	Mass (kg)	Height (cm)	BMI (kg/m^2)	SIT_RMR	SIT_NM	SIT_EPOC1	SIT_LM	SIT_EPOC2	SIT_HM	SIT_EPOC3	STAND_RMR	STAND_NM	STAND_EPOC1	STAND_LM	STAND_EPOC2	STAND_HM	STAND_EPOC3	LIFT_RMR	LIFT_NM	LIFT_EPOC1	LIFT_LM	LIFT_EPOC2	LIFT_HM	LIFT_EPOC3
1	M	24	97.1	179.2	30.2373	85.7376	83.6222	81.6732	81.4478	78.9606	79.1282	78.3161	80.9884	89.783	82.4262	93.6792	84.7705	101.772	83.4194	78.4	91.7951	78.628	96.4292	75.0787	104.202	81.4658
2	F	22	78.3	164.5	28.9354	84.9487	76.771	74.8621	81.4235	74.55	86.0316	78.2897	75.2742	101.639	70.6599	99.6341	77.9876	121.003	76.1032	78.5882	104.094	71.0551	110.126	74.2685	144.463	80.9419
3	F	23	97.9	164.5	36.1785	63.4845	63.8132	65.2555	62.956	60.5	62.2071	60.5	62.2319	76.3171	63.0595	71.8133	58.0602	66.7644	54.1149	65.8462	98.8723	65.4088	95.0806	68.5568	102.384	64.7647
4	F	21	63.9	168.8	22.4262	66.4436	67.3515	65.5071	70.4062	69.6889	70.38	70.5155	67.6982	91.5849	73.8608	82.788	70.7396	93.6651	72.4695	76.9711	113.884	84.5029	122.495	85.7446	137.886	86.3214
5	M	24	62.1	174.8	20.324	64.19	69.8761	69.7778	70.7857	71.9057	69.4706	72.2564	77.7439	85.4091	77.82	88.4824	73.5046	102.921	82.9512	72.5234	100.065	76.7125	95.3229	72.6939	102.788	76.6977
6	F	26	65.3	168.5	22.9992	57.6979	58.1071	61.2478	57.6413	60.4831	60.4933	63.1928	59.3856	67.5189	59.5495	66.7795	58.775	67.9811	57.303	64.0407	88.4848	66.3025	93.9727	74.0814	121.217	73.4554
7	M	22	93.9	183.1	28.0084	75.4	75.2761	65.8851	67.4207	62.8642	71.9405	60.4583	72.4729	86.5752	57.619	81.4329	53.8069	78.7451	54.6223	82.1	97.9539	73.631	97.2775	63.2891	100.008	60.2416
8	F	26	65.9	177.8	20.846	68.3989	65.5722	63.1204	69.9755	65.1241	71.9875	61.8917	70.0612	100.035		86.7035		94.581		73.6837	106.162		106.65		116.228				Did not measure. Protocol changed after this subject's first 2 trials to include EPOC measures
9	M	22	78.9	180.3	24.2709	81.4404	76.2692	68.3405	72.872	69.0702	74.0221	67.9883	84.5	90.4947	74.4745	86.5059	74.3723	105.271	73.5923	74.5802	95.5758	73.0724	117.963	78.4744	106.16	79.1064
10	M	22	68.9	172	23.2896	65.7095	69.3333	63.6615	65.8141	63.9423	67.1037	62.8966	74.303	80.1014	70.6914	79.0196	68.5241	91.3938	67.4333	74.4926	90.9471	71.3668	91.5507	71.8068	100.405	74.3163
11	F	23	89.3	162.5	33.8178	75.697	76.181	67.8855	72.0942	68.0432	72.7411	66.0135	81.8227	110.558	81.1458	91.6627	80.777	97.0628	79.5957	72.8289	117.865	61.3158	116.467	65.0139	143.541	74.4671
12	M	27	69.5	172.5	23.3564	62.2941	59.3091	63.8515	54.5	59.3267	56.3488	58.8214	55.2051	67.0417	57.2393	61.937	54.0069	70.4179	53.7042	51.0952	70.8	55.838	73.6595	54.3916	81.199	54.8402
13	M	26	89.8	171.2	30.6386	82.05	79.4457	75.7083	86.8182	77.1944	81.1085	78.8632	72.2828	83.5043	80.1583	91.3099	75.8908	116.237	83.8475	88.3947	116.638	93.414	129.381	93.5783	169.541	104.354
14	F	23	63.6	173	21.2503	60.8605	61.5733	58.7724	57.3268	52.2385	51.763	52.1373	71.4018	86.8133	70.6835	69.117	62.4426	75.2372	65.7273	70.9783	88.069	66.9297	81.0103	63.7167	84.5249	66.7778
15	F	24	60.9	175	19.8857	78.7742	79.7688	73.2429	78.0885	67.6867	74.0448	68.4207	84.2651	98.1158	79.4638	90.6886	76.649	111.785	77.2786	71.2147	109.254	73.7093	111.291	74.4925	128.282	73.6821
16	M	20	70.7	174.7	23.1651	57.6538	55.0429	52.9329	59.6815	54.7021	61.198	52.3036	52.2336	64.36	51.8667	54.7635	54.9038	54.2189	55.96	57.0385	72.5611		79.648	50.4348	92.1956	49.6238			No readings :o(
17	M	21	68.9	184.5	20.2407	76.8939	80.9118	78.2636	74.0152	71.4161	71.8019	69.6154	66.5664	88.7019	68.25	86.2601	72.0866	110.443	78.0813	78.264	100.622	79.6234	104.497	77.5988	114.164	84.8414
18	F	26	52.1	158.7	20.6864	75.4028	71.8901	74.0594	81.0606	76.2458	75.6951	80.4074	71.6667	90.1753	74.1182	85.3762	74.1841	89.8562	69.3949	70.5	100.298	76.5697	102.511	73.0833	115.767	75.5982
19	M	24	77.7	179	24.2502	51.4706	55.0671	53.57	50.3846	56.0676	54.4184	53.254	54.5772	63.6627	52.8456	58.9006	53.3226	68.8785	51.4595	56.5743	83.7268	54.4527	80.8704	52.5221	84.3071	54.4167
20	F	22	75.5	168	26.7503	78.019	76.2781	74.8218	69.8243	74.5789	71.8291	69.8415	73.1311	84.3419	72.3333	76.1308	67.5867	81.0164	66.947	82.0529	123.552	89.534	121.506	92.82	149.566	85.1818
		Age (yrs)	Mass (kg)	Height (cm)	BMI (kg/m^2)	SIT_RMR	SIT_NM	SIT_EPOC1	SIT_LM	SIT_EPOC2	SIT_HM	SIT_EPOC3	STAND_RMR	STAND_NM	STAND_EPOC1	STAND_LM	STAND_EPOC2	STAND_HM	STAND_EPOC3	LIFT_RMR	LIFT_NM	LIFT_EPOC1	LIFT_LM	LIFT_EPOC2	LIFT_HM	LIFT_EPOC3
Average		23.4	74.51	172.63	25.0779	70.6283	70.073	67.622	69.2268	66.7295	69.1857	66.2992	70.3906	85.3366	69.3824	80.1493	68.0206	89.9625	68.6319	72.0084	98.561	72.8926	101.385	71.6656	114.941	73.7418
SD		1.98415	13.1094	6.9549	4.76128	10.0493	8.95063	7.79347	9.91649	7.82816	8.99237	8.76673	9.6406	12.7324	9.67147	12.5068	10.0391	18.8162	11.2091	9.29283	14.0721	10.4206	15.7222	11.8923	24.1355	13.1795

## Sheet: EE
O2
CO2
RER
	O2	CO2	RER			O2	CO2	RER			O2	CO2	RER			O2	CO2	RER			O2	CO2	RER			O2	CO2	RER			O2	CO2	RER			O2	CO2	RER			O2	CO2	RER			O2	CO2	RER
Subject #	SIT_RMR	SIT_RMR	SIT_RMR	MET	Kcal	SIT_NM	SIT_NM	SIT_NM	MET	Kcal	SIT_EPOC1	SIT_EPOC1	SIT_EPOC1	MET	Kcal	SIT_LM	SIT_LM	SIT_LM	MET	Kcal	SIT_EPOC2	SIT_EPOC2	SIT_EPOC2	MET	Kcal	SIT_HM	SIT_HM	SIT_HM	MET	Kcal	SIT_EPOC3	SIT_EPOC3	SIT_EPOC3	MET	Kcal	STAND_RMR	STAND_RMR	STAND_RMR	MET	Kcal	STAND_NM	STAND_NM	STAND_NM	MET	Kcal	STAND_EPOC1	STAND_EPOC1	STAND_EPOC1	MET
1	0.270362	0.239759	0.886808	0.795532	1.35181	0.312059	0.272474	0.873148	0.795532	1.5603	0.259007	0.226608	0.874912	0.76212	1.29503	0.293172	0.256791	0.875907	0.86265	1.46586	0.282142	0.244433	0.866349	0.830195	1.41071	0.328496	0.299872	0.912864	0.96659	1.64248	0.282148	0.251832	0.892553	0.830214	1.41074	0.241811	0.202422	0.837109	0.711523	1.20906	0.348717	0.287557	0.824613	1.02609	1.74358	0.276705	0.218352	0.789117	0.814197
2	0.1616	0.1396	0.863861	0.589673	0.808	0.183397	0.154076	0.840125	0.589673	0.916985	0.196793	0.170517	0.86648	0.718092	0.983966	0.218094	0.1898	0.870266	0.795819	1.09047	0.234598	0.200598	0.855071	0.856039	1.17299	0.294962	0.314506	1.06626	1.07631	1.47481	0.225509	0.179639	0.796592	0.822876	1.12755	0.185484	0.170177	0.917478	0.676825	0.927419	0.306986	0.284319	0.926164	1.12018	1.53493	0.200633	0.18981	0.946055	0.732102
3	0.11867	0.110216	0.928764	0.34633	0.593351	0.168857	0.166187	0.984186	0.34633	0.844286	0.195628	0.187949	0.960748	0.570926	0.978139	0.212321	0.209132	0.984982	0.619643	1.0616	0.212313	0.214243	1.00909	0.619619	1.06156	0.280626	0.288152	1.02682	0.818988	1.40313	0.220349	0.220789	1.002	0.643072	1.10174	0.111507	0.109478	0.981804	0.325426	0.557536	0.147085	0.141037	0.958876	0.429258	0.735427	0.1165	0.113595	0.975066	0.339997
4	0.119532	0.107748	0.901414	0.534462	0.597662	0.132006	0.122455	0.927643	0.534462	0.66003	0.110106	0.104352	0.947745	0.492312	0.550528	0.146814	0.134918	0.918966	0.656447	0.734072	0.101365	0.0900476	0.88835	0.453231	0.506825	0.137284	0.119633	0.871425	0.613836	0.686422	0.136341	0.124096	0.910185	0.609619	0.681707	0.187864	0.184615	0.982708	0.839991	0.93932	0.199164	0.204101	1.02479	0.890514	0.995818	0.159715	0.165101	1.03372	0.71413
5	0.16074	0.15112	0.940152	0.739545	0.8037	0.15531	0.151726	0.976923	0.739545	0.776549	0.157086	0.156506	0.996306	0.722735	0.785432	0.187238	0.17681	0.944303	0.861459	0.93619	0.225151	0.218585	0.970837	1.03589	1.12575	0.198098	0.187216	0.945066	0.911424	0.99049	0.203244	0.198051	0.974453	0.935098	1.01622	0.222101	0.165438	0.744878	1.02186	1.11051	0.306894	0.245985	0.80153	1.41198	1.53447	0.24338	0.19906	0.817898	1.11976
6	0.168192	0.157737	0.937842	0.735909	0.84096	0.180849	0.182988	1.01183	0.735909	0.904244	0.163407	0.157584	0.964365	0.714973	0.817035	0.192884	0.192253	0.996726	0.843948	0.964421	0.196559	0.180677	0.919201	0.860027	0.982796	0.241325	0.240273	0.995641	1.05589	1.20662	0.20588	0.216867	1.05337	0.900807	1.0294	0.168677	0.141619	0.839587	0.738033	0.843387	0.239777	0.198858	0.829349	1.04912	1.19888	0.173976	0.148468	0.853383	0.761215
7	0.275052	0.256674	0.933184	0.836914	1.37526	0.323455	0.319985	0.989272	0.836914	1.61728	0.334293	0.327063	0.978373	1.01717	1.67147	0.325439	0.318287	0.978022	0.99023	1.6272	0.324074	0.308944	0.953314	0.986077	1.62037	0.370048	0.380988	1.02957	1.12596	1.85024	0.334625	0.316726	0.946511	1.01818	1.67313	0.270434	0.238651	0.882474	0.822864	1.35217	0.391582	0.336418	0.859127	1.19149	1.95791	0.334582	0.289444	0.865093	1.01805
8	0.194576	0.167163	0.859114	0.843599	0.97288	0.223557	0.184169	0.823813	0.843599	1.11779	0.219853	0.183319	0.833825	0.953191	1.09927	0.203697	0.170291	0.836003	0.883144	1.01849	0.207769	0.170373	0.82001	0.900799	1.03885	0.24345	0.205425	0.843808	1.0555	1.21725	0.198562	0.161975	0.815743	0.860879	0.992809	0.160619	0.125041	0.778493	0.696376	0.803095	0.200775	0.15434	0.768721	0.870475	1.00388				0
9	0.173761	0.153615	0.884055	0.629229	0.868807	0.155295	0.135974	0.875588	0.629229	0.776474	0.258876	0.241978	0.934728	0.937446	1.29438	0.237854	0.206628	0.868719	0.861321	1.18927	0.255246	0.229544	0.899306	0.924301	1.27623	0.277507	0.243809	0.878567	1.00492	1.38754	0.229152	0.202234	0.882532	0.82981	1.14576	0.190611	0.175333	0.919848	0.690245	0.953056	0.281621	0.262179	0.930964	1.01981	1.40811	0.241985	0.220876	0.912765	0.876282
10	0.232669	0.224135	0.963322	0.964831	1.16334	0.235917	0.224382	0.951107	0.964831	1.17958	0.295589	0.283651	0.959614	1.22575	1.47794	0.216558	0.204949	0.946393	0.898021	1.08279	0.288788	0.279558	0.968036	1.19755	1.44394	0.263415	0.247652	0.940162	1.09233	1.31707	0.294167	0.28164	0.957415	1.21985	1.47084	0.194178	0.167314	0.861651	0.805217	0.97089	0.226326	0.198355	0.876413	0.938528	1.13163	0.273761	0.241403	0.881802	1.13523
11	0.166061	0.160303	0.965328	0.531309	0.830303	0.186517	0.184776	0.990664	0.531309	0.932586	0.173115	0.168122	0.971161	0.553878	0.865573	0.167855	0.16258	0.968572	0.53705	0.839275	0.178532	0.172086	0.963894	0.571212	0.892662	0.227277	0.216804	0.953919	0.727169	1.13638	0.178601	0.170088	0.952332	0.571433	0.893007	0.212894	0.187444	0.880454	0.681153	1.06447	0.284531	0.236336	0.830617	0.910353	1.42265	0.203577	0.169852	0.834339	0.651343
12	0.123824	0.0881176	0.711639	0.509038	0.619118	0.163509	0.124436	0.761036	0.509038	0.817545	0.185099	0.150455	0.812838	0.760941	0.925495	0.200462	0.15505	0.773461	0.824101	1.00231	0.201109	0.166427	0.827547	0.826759	1.00555	0.196698	0.175198	0.890695	0.808624	0.983488	0.216083	0.183798	0.850587	0.888318	1.08042	0.16464	0.1527	0.927478	0.676835	0.8232	0.168937	0.17425	1.03145	0.694502	0.844687	0.169129	0.154765	0.913336	0.695288
13	0.16934	0.1503	0.887563	0.538785	0.8467	0.166628	0.147968	0.888016	0.538785	0.833138	0.234528	0.222903	0.950432	0.746191	1.17264	0.224591	0.196058	0.872957	0.714576	1.12296	0.247563	0.219771	0.887739	0.787663	1.23781	0.290481	0.270662	0.93177	0.924216	1.45241	0.27479	0.239782	0.872599	0.874292	1.37395	0.203465	0.187434	0.921213	0.647358	1.01732	0.32512	0.292299	0.899051	1.03442	1.6256	0.261307	0.243961	0.933617	0.831394
14	0.176147	0.176814	1.00378	0.791318	0.880736	0.185793	0.190633	1.02605	0.791318	0.928967	0.168221	0.17689	1.05153	0.755708	0.841103	0.181118	0.192686	1.06387	0.813646	0.905588	0.17412	0.182486	1.04805	0.782209	0.870599	0.182272	0.196265	1.07677	0.818832	0.91136	0.169277	0.176856	1.04477	0.760454	0.846385	0.218492	0.226108	1.03485	0.981547	1.09246	0.236127	0.244413	1.03509	1.06077	1.18063	0.257129	0.282706	1.09947	1.15512
15	0.188856	0.189116	1.00137	0.886026	0.944282	0.209969	0.210959	1.00471	0.886026	1.04985	0.228196	0.230475	1.00999	1.07059	1.14098	0.216582	0.210954	0.974011	1.0161	1.08291	0.236392	0.211015	0.892647	1.10904	1.18196	0.280287	0.249257	0.889293	1.31498	1.40144	0.236104	0.199597	0.845376	1.10769	1.18052	0.194759	0.167988	0.862543	0.913718	0.973795	0.253484	0.218	0.860014	1.18923	1.26742	0.225261	0.196797	0.873641	1.05682
16	0.225629	0.225462	0.999257	0.911817	1.12815	0.210116	0.215494	1.0256	0.911817	1.05058	0.244296	0.251683	1.03024	0.987253	1.22148	0.237259	0.260348	1.09732	0.958817	1.1863	0.252368	0.263521	1.04419	1.01988	1.26184	0.277406	0.305158	1.10004	1.12106	1.38703	0.233262	0.237048	1.01623	0.942663	1.16631	0.188386	0.204821	1.08725	0.761308	0.941929	0.210513	0.223567	1.06201	0.850731	1.05257	0.241189	0.264378	1.09615	0.974699
17	0.249129	0.229159	0.919842	1.03309	1.24564	0.243522	0.224154	0.920469	1.03309	1.21761	0.2984	0.283336	0.949519	1.2374	1.492	0.248227	0.230182	0.927303	1.02935	1.24114	0.301201	0.28147	0.934491	1.24902	1.50601	0.329991	0.310358	0.940507	1.3684	1.64995	0.290423	0.238985	0.822884	1.20433	1.45212	0.224042	0.198571	0.886313	0.929057	1.12021	0.309059	0.271655	0.878977	1.2816	1.54529	0.241882	0.215441	0.890686	1.00304
18	0.143926	0.122099	0.848344	0.789284	0.71963	0.155294	0.136873	0.881376	0.789284	0.776471	0.236864	0.220243	0.929828	1.29895	1.18432	0.162521	0.137761	0.847647	0.891259	0.812606	0.266904	0.247838	0.928566	1.46369	1.33452	0.18167	0.162978	0.897109	0.996273	0.908352	0.300203	0.27775	0.925208	1.6463	1.50101	0.137217	0.126232	0.919941	0.752495	0.686087	0.156844	0.146578	0.934545	0.860127	0.784221	0.223049	0.206197	0.924446	1.22319
19	0.230693	0.209255	0.907072	0.848294	1.15347	0.250944	0.262561	1.04629	0.848294	1.25472	0.265972	0.252612	0.949771	0.978018	1.32986	0.186719	0.165555	0.886651	0.686594	0.933596	0.251603	0.238452	0.947732	0.925182	1.25802	0.269467	0.266343	0.988406	0.99087	1.34734	0.220801	0.200168	0.906552	0.811919	1.10401	0.259826	0.211232	0.812976	0.955418	1.29913	0.319667	0.249596	0.780802	1.17546	1.59833	0.283647	0.228333	0.80499	1.04301
20	0.169146	0.164905	0.97493	0.640097	0.845728	0.172473	0.169811	0.984562	0.640097	0.862367	0.182714	0.174503	0.955062	0.691442	0.913568	0.170622	0.158959	0.931649	0.645683	0.853108	0.186521	0.171921	0.921725	0.705851	0.932606	0.207292	0.18797	0.906791	0.784453	1.03646	0.177967	0.162426	0.912675	0.67348	0.889836	0.140325	0.126162	0.899075	0.53103	0.701623	0.20347	0.190405	0.935787	0.769991	1.01735	0.177673	0.166388	0.936481	0.672369
	SIT_RMR	SIT_RMR	SIT_RMR	MET		SIT_NM	SIT_NM	SIT_NM	MET		SIT_EPOC1	SIT_EPOC1	SIT_EPOC1	MET		SIT_LM	SIT_LM	SIT_LM	MET		SIT_EPOC2	SIT_EPOC2	SIT_EPOC2	MET	Kcal	SIT_HM	SIT_HM	SIT_HM	MET	Kcal	SIT_EPOC3	SIT_EPOC3	SIT_EPOC3	MET	Kcal	STAND_RMR	STAND_RMR	STAND_RMR	MET	Kcal	STAND_NM	STAND_NM	STAND_NM	MET	Kcal	STAND_EPOC1	STAND_EPOC1	STAND_EPOC1	MET
Average	0.185895	0.171165	0.915883	0.724754	0.929476	0.200773	0.189104	0.93912	0.724754	1.00387	0.220402	0.208538	0.946373	0.859754	1.10201	0.211501	0.1965	0.928186	0.819493	1.05751	0.231216	0.214599	0.927307	0.905211	1.15608	0.253903	0.243426	0.954274	0.978831	1.26951	0.231374	0.212017	0.919029	0.907564	1.15687	0.193867	0.173439	0.898906	0.757914	0.969333	0.255834	0.228012	0.902444	0.988732	1.27917	0.226583	0.206049	0.914845	0.840862
SD	0.0471302	0.0472813	0.067619	0.178017	0.235651	0.0513703	0.0526132	0.0783294	0.178017	0.256851	0.0557612	0.0548631	0.0604759	0.232475	0.278806	0.0431889	0.0446336	0.0778549	0.137341	0.215945	0.0515006	0.0505885	0.0634669	0.238084	0.257503	0.0581303	0.0631813	0.0739424	0.186956	0.290651	0.0507138	0.0470502	0.0747327	0.247705	0.253569	0.0403153	0.0354768	0.0816969	0.163222	0.201576	0.0677505	0.0528901	0.0875718	0.220879	0.338753	0.0521914	0.0467428	0.0881886	0.294885
[truncated: 56 more columns]

## Sheet: VE
Subject #	M/F	Age (yrs)	Mass (kg)	Height (cm)	BMI (kg/m^2)	SIT_NM	SIT_LM	SIT_HM	STAND_NM	STAND_LM	STAND_HM	LIFT_NM	LIFT_LM	LIFT_HM
1	M	24	97.1	179.2	30.2373	8.28749	8.28749	8.28749	10.1008	16.3641	23.6078	18.0953	23.0833	27.7341
2	F	22	78.3	164.5	28.9354	6.70883	6.70883	14.1545	8.90132	11.1261	29.8701	16.1191	17.9604	28.8353
3	F	23	97.9	164.5	36.1785	6.85878	6.85878	6.85878	3.93704	6.18768	8.4747	17.601	16.3835	21.2502
4	F	21	63.9	168.8	22.4262	4.89809	4.89809	4.89809	7.14877	9.17108	15.0889	18.3869	17.6334	24.0452
5	M	24	62.1	174.8	20.324	5.25808	5.25808	5.25808	7.2087	12.7771	19.955	15.985	15.8409	22.5123
6	F	26	65.3	168.5	22.9992	6.14736	6.14736	6.14736	7.72692	9.65957	12.9225	18.3253	18.1626	36.7691
7	M	22	93.9	183.1	28.0084	9.62982	9.62982	9.62982	11.1386	13.5293	14.0729	22.0609	23.4687	28.7411
8	F	26	65.9	177.8	20.846				6.87264	9.61184	13.1114	17.6411	18.3293	22.2784
9	M	22	78.9	180.3	24.2709	5.43696	7.57048	7.57048	8.12051	9.70252	24.426	18.0879	20.0064	35.2538
10	M	22	68.9	172	23.2896	9.72032	9.72032	9.72032	9.05692	11.2256	25.1701	16.6828	18.9673	24.6562
11	F	23	89.3	162.5	33.8178	6.06416	6.06416	6.06416	8.76474	9.41508	12.2743	19.0885	21.68	32.9315
12	M	27	69.5	172.5	23.3564	6.38057	6.38057	6.38057	5.71428	7.1138	15.7636	10.3128	13.993	18.7662
13	M	26	89.8	171.2	30.6386	7.70557	7.70557	7.70557	9.04884	13.8088	29.056	22.1197	34.0865	58.3894
14	F	23	63.6	173	21.2503	6.61805	6.61805	6.61805	9.59795	11.1007	20.1637	19.0405	17.7238	23.8549
15	F	24	60.9	175	19.8857	7.8557	7.8557	7.8557	8.25778	9.51043	25.4184	16.7028	19.7477	27.5771
16	M	20	70.7	174.7	23.1651	7.39141	7.39141	7.39141	7.54953	8.45144	11.3518	15.5282	20.6231	25.9827
17	M	21	68.9	184.5	20.2407	7.90787	9.36259	12.4402	11.275	12.3647	30.3107	19.427	20.6913	28.1766
18	F	26	52.1	158.7	20.6864	8.21783	8.21783	8.21783	6.67791	8.79674	22.275	16.7356	17.6426	21.1015
19	M	24	77.7	179	24.2502	8.0115	8.0115	8.0115	8.77813	11.1951	19.2974	19.5433	21.9477	28.3938
20	F	22	75.5	168	26.7503	6.64374	6.64374	6.64374	7.12136	9.12963	16.6277	23.0538	22.507	41.519
		Age (yrs)	Mass (kg)	Height (cm)	BMI (kg/m^2)	SIT_NM	SIT_LM	SIT_HM	STAND_NM	STAND_LM	STAND_HM	LIFT_NM	LIFT_LM	LIFT_HM
Average		23.4	74.51	172.63	25.0779	7.14432	7.33318	7.88704	8.14989	10.5121	19.4619	18.0269	20.0239	28.9384
SD		1.98415	13.1094	6.9549	4.76128	1.34477	1.36377	2.30644	1.75538	2.40641	6.60049	2.7535	4.15478	8.98398
		6.4448						21.0263
		6.47185						20.939
		6.48228						20.7356
		6.49425						19.6013
		6.51087						19.3722
		6.50368						19.4057
		6.50452						19.2593
		6.49705						19.0892
		6.49438						18.9643
		6.51228						18.8307
		6.52632						18.7734
		6.53643						18.4591								21.8475		26.7121																		8.92828
		6.53202						18.2185								21.9062		26.8361																		8.91787
		6.5433						18.7016								22.0087		26.8385																		8.90732
		6.54803						18.958								21.8801		26.8013																		8.8912
		6.54758						18.6968								21.885		26.3531																		8.9103
		6.54012						18.186								21.6312		26.2393																		8.90198
		6.54613						18.1253								21.7135		26.0311																		8.86462
		6.54553						17.809								21.664		25.8906																		8.85188
		6.54078						17.3387								21.6972		25.5304																		8.86638
		6.53115						17.4109								21.6632		25.4118																		8.88203
		6.5168						17.4375								21.6232		25.4322																		8.87578
		6.50643						17.2037								21.708		25.2227																		8.89383
		6.5096						16.9312								21.8157		25.0593																		8.85868
		6.4808						16.6745								21.7761		24.9357																		8.81157
		6.43648						16.5345								21.8972		24.7389																		8.7668
		6.47453						16.3226								21.7386		24.534																		8.74425
		6.45792						16.067								21.6363		24.4112																		8.70635
		6.4403						15.811								21.5688		24.2188																		8.66433
		6.43145						15.3963								21.7969		24.0613																		8.5959
		6.43387						15.3149								21.7401		23.7637																		8.55067
		6.44423						14.9248								21.4645		23.6469																		8.55015
		6.44138						14.6663								21.4354		23.3878																		8.56352
		6.44678						14.5416								21.3767		23.163																		8.63118
		6.43527						14.2085								21.4025		23.0236																		8.61342
		6.41855						14.0506								21.5109		22.9298																		8.54293
		6.43183						13.8348								21.4424		22.7442																		8.57457
		6.43743						13.703								21.4455		22.471																		8.60452
		6.45572						13.5043								21.4635		22.1825																		8.60502
		6.44518						13.2129								21.3912		21.8695																		8.58238
		6.4491						13.0456								21.2352		21.4595																		8.53493
		6.44012						12.8316								21.5742		21.2013																		8.47558
		6.44215						12.5164								21.5599		21.0713																		8.48433
		6.4431						12.2191								21.4426		20.7861																		8.50298
		6.45132						11.9781								21.4442		20.5276																		8.52228
		6.45055						11.821								21.4849		20.2124																		8.55283
		6.43328						11.6049								21.5373		19.9809																		8.54175
		6.4279						11.2852								21.7809		19.5252																		8.53647
		6.43352						10.9065								21.6798		19.259																		8.57435
		6.42823						10.6815								21.8251		18.9916																		8.61537
		6.40765						10.4762								21.8393		18.7407																		8.63077
		6.40163						10.4934								21.7367		18.5127																		8.6224
		6.35237						10.0395								21.6755		18.3142																		8.64668
		6.34982						9.99582								21.9456		18.0534																		8.67157
		6.3441						9.90833								21.9244		17.7675																		8.6284
		6.34583						9.64775								21.6917		17.4558																		8.63067
		6.34117						9.55428								21.661		17.2093																		8.64225
		6.35308						9.42345								21.5923		16.7193																		8.65958
		6.33997						9.32032								21.5362		16.4875																		8.6533
		6.31773						9.1614								21.4959		16.2603																		8.67515
		6.31295						8.58957								21.4645		15.9719																		8.70863
		6.28397						8.52113								21.4139		15.5911																		8.72558
		6.2659						8.46773								21.3893		15.3443																		8.70573
		6.25437						8.38863								21.386		14.9756																		8.66557
		6.23803						8.36853								21.3902		14.3951																		8.6847
		6.23547						8.34573								21.3559		14.155																		8.69435
		6.24155						8.34508								21.8179		13.9577																		8.67202
		6.24445						8.32912								21.5302		13.4924																		8.66372
		6.26107						8.30788								21.6522		13.245																		8.6621
		6.2551						8.28263								21.6459		12.934																		8.65698
		6.24728						8.17057								21.6662		12.8206																		8.63615
		6.24017						8.0423								21.5873		12.6931																		8.62412
		6.23387						7.95178								21.5782		12.4076																		8.65198
		6.22258						7.2019								21.4634		12.0902																		8.68042
		6.21858						6.78647								21.5061		11.8711																		8.76497
		6.21773						6.87087								21.6432		11.8505																		8.83338
		6.21813						6.94445								21.7911		11.6493																		8.87672
		6.20343						6.79832								21.7078		11.5114																		8.89157
		6.1864						6.82468								21.7103		11.3534																		8.82357
		6.18938						6.85302								21.5657		11.2591																		8.71612
		6.17225						6.71377								21.5581		11.1861																		8.63572
		6.16877						6.80133								21.6239		11.1044																		8.56472
		6.15882						7.31618								21.5656		11.0448																		8.49478
		6.14877						7.32753								21.4788		10.9131																		8.46508
		6.15342						7.34197								21.4618		10.8476																		8.47057
		6.13712						7.32008								21.617		10.7446																		8.48078
		6.08868						7.27468								21.6561		10.6765																		8.49582
		6.0796						7.22255								21.624		10.6314																		8.5341
		6.08287						7.21363								21.801		10.6342																		8.5909
		6.07793						7.19133								21.7307		10.5785																		8.6647
		6.07158						7.12983								21.7255		10.506																		8.65995
		6.06378						7.10077								21.7387		10.4459																		8.62823
		6.06018						7.07492								21.7491		10.3693																		8.56103
		6.04855						7.03962								21.7374		10.3323																		8.54262
		6.055						7.00462								21.7789		10.2417																		8.50877
		6.07197						7.27265								21.5762		10.0856																		8.4842
		6.05042						7.2084								21.6951		10.0375																		8.4355
		6.03657						7.14448								21.5778		10.0188																		8.41355
		6.03187						7.11717								21.5716		9.9801																		8.38763
		6.04762						7.12055								21.493		9.94685																		8.38448
		6.0497						7.10305								21.9313		9.86417																		8.3735
		6.04575						7.13745								21.7086		9.88875																		8.34797
		6.03427						7.15913								21.7478		9.92273																		8.32183
		6.04122						7.15615								21.5972		9.9054																		8.30445
		6.02927						7.14382								21.6062		9.84797																		8.28902
		6.03055						7.11383								21.5916		9.80752																		8.34238
		6.02467						7.09888								21.6493		9.77665																		8.36997
		6.02315						7.12647								21.484		9.69363																		8.43855
		6.0193						7.13125								21.5414		9.54977																		8.49873
		6.02547						7.11398								21.4394		9.39063																		8.54202
		6.03798						7.11472								21.4154		9.28017																		8.58052
		6.04157						6.83417								21.4972		9.26965																		8.64102
		6.04523						6.87975								21.5638		9.23208																		8.64417
		6.05807						6.88773								21.5635		9.17643																		8.64423
		6.06875						6.86338								21.5333		9.14333																		8.61653
		6.08482						6.83245								21.6244		9.15433																		8.61908
		6.0876						6.82848								21.6875		9.15193																		8.557
		6.07933						6.83117								21.7291		9.13237																		8.51197
		6.06835						6.81117								21.8011		9.12333																		8.49583
		6.07132						6.82538								21.9102		9.11138																		8.46892
		6.06108						6.83367								21.9085		9.13533																		8.46028
		6.06902						6.8348								21.8315		9.13587																		8.45538
		6.08122						6.8256								21.8743		9.15995																		8.49252
		6.07173						6.80268								21.8377		9.1438																		8.53723
		6.06488						6.7889								21.8611		9.1116																		8.52962
		6.06985						6.78705								21.8319		9.01158																		8.51283
		6.05888						6.75795								21.6067		8.92563																		8.50902
		6.05602						6.82617								21.6522		8.882																		8.49393
		6.04475						6.86038								21.689		8.80008																		8.48347
		6.04327						6.86013								21.7357		8.85882																		8.50285
		6.04478						6.97615								21.7402		8.92																		8.53823
								6.97195								21.8467		8.90948																		8.55867
								6.9975								21.7579		8.84252																		8.53998
								6.95102								21.7501		8.83228																		8.48452
								6.96933								21.7014		8.8745																		8.39517
								6.95435								21.6507		8.84397																		8.32542
								6.88523								21.9376		8.8716																		8.29155
								6.8772								21.8333		8.857																		8.25797
								6.90432								21.8812		8.84158																		8.33065
								6.87977								21.9223		8.81078																		8.40417
								6.88473								21.9374		8.75612																		8.4592
								6.81065								21.9204		8.71393																		8.52847
								6.30522								21.9806		8.61738																		8.55112
								6.33728								21.9037		8.54977																		8.61802
								6.35822								22.0008		8.42893																		8.67205
								6.36213								21.844		8.36393																		8.68907
								6.43297								21.7508		8.30383																		8.72008
								6.44622								21.7368		8.24122																		8.71602
								6.43698								21.9732		8.20552																		8.66703
								6.44345								21.7834		8.237																		8.68195
								6.4319								21.6464		8.28927																		8.76628
								6.44942								21.6952		8.29292																		8.82268
								6.45793								21.8304		8.25658																		8.89335
								6.44433								21.9415		8.20182																		8.91903
								6.4347								21.8002		8.12505																		8.98845
								6.2812								21.9733		8.08912																		8.9928
								6.34395								21.903		8.04545																		8.99768
								6.36208								21.9027		7.97273																		8.98792
								6.35807								21.9577		7.94253																		8.9924
								6.33363								21.978		7.91655																		9.04863
								6.32315								21.8611		7.98138																		9.05148
								6.34238								21.8051		7.89468																		9.03048
								6.50393								21.8		7.8007																		9.02975
								6.49928								21.9168		7.72																		9.04817
								6.46808								21.9076		7.71108																		9.00958
								6.47408								21.9771		7.68283																		8.93463
								6.48148								22.0221		7.64715																		8.91655
								6.42508								22.136		7.65725																		8.89
								6.41535								22.2849		7.6809																		8.87317
								6.41922								22.2738		7.67698																		8.83143
								6.40375								22.2607		7.67045																		8.78753
								6.36025								22.1736		7.67357
								6.35908								22.1328		7.71373
								6.38615								22.1116		7.74153
								6.39173								22.2563		7.80322
								6.40708								22.0693		7.80047
								6.41322								22.0651		7.79002
								6.41073								22.12		7.76463
								6.42553								22.1047		7.74485
								6.4965								21.9893		7.69355
								6.42812								22.0759		7.65648
								6.5146								22.0436		7.6261
								6.57343								22.108		7.60913
								6.61452								22.1		7.61323
								6.62197								22.077		7.62373
								6.64723								22.1897		7.63778
								6.65688								22.1897		7.63843
								6.58808								22.0869		7.59797
								6.53212								22.1338		7.55212
								6.50903								22.1048		7.45823
								6.37507								22.2673		7.40898
								6.42968								22.2934		7.38802
								6.48145								22.3708		7.39968
								6.55048								22.2996		7.39438
								6.63392								22.3402		7.37212
								6.61432								22.2419		7.42108
								6.62978								21.9521		7.39672
								6.61992								21.9825		7.40468
								6.62362								21.9253		7.39875
								6.63073								21.8864		7.38927
								6.91145								21.8078		7.40675
								6.85135								21.7482		7.37535
								6.86465								21.5551		7.39305
								6.85607								21.4195		7.39787
								6.86073								21.2585		7.43593
								6.89697								21.1038		7.44925
								6.85515								21.0585		7.47088
								6.83948								21.0084		7.46833
								6.82185								20.572		7.56542
								6.803								20.5059		7.5594
								6.883								20.5563		7.47512
								6.8935								20.4435		7.4779
								6.87087								20.2829		7.49348
								6.84695								20.0636		7.50883
								6.86407								20.0775		7.53535
								6.75678								19.8511		7.55562
								6.7169								19.7451		7.63827
								6.73373								19.6453		7.67817
								6.74525								19.5424		7.70608
								6.7638								19.5211		7.7166
								6.76293								19.1803		7.64817
								6.68965								19.0316		7.65285
								6.5039								18.8636		7.67977
								6.48993								18.6851		7.71223
								6.49797								18.589		7.75475
								6.51168								18.3823		7.804
								6.5118								18.0918		7.83113
								6.54758								17.8109		7.82932
								6.56658								17.5276		7.83265
								6.5993								17.3194		7.81012
								6.61048								17.2049		7.79585
								6.7471								17.0989		7.76243
								6.6762								17.0037		7.72862
								6.66705								16.6261		7.7044
								6.64737								16.3843		7.6177
								6.5866								16.3449		7.60137
								6.55443								16.2089		7.61032
								6.54432								16.0074		7.65007
								6.53063								15.8193		7.70647
								6.46018								15.6268		7.72972
																15.3879		7.78075
																15.239		7.81275
																14.9991		7.77037
																14.8433		7.76527
																14.6999		7.76293
																14.4538		7.7528
																14.1524		7.73682
																14.1207		7.77235
																13.8482		7.8248
																13.7034		7.86847
																13.375		7.84078
																13.0865		7.82398
																12.9406		7.81528
																12.8831		7.77787
																12.7493		7.75247
																12.6142		7.70313
																12.3784		7.6882
																12.2218		7.74393
																12.1054		7.74055
																12.0394		7.78173
																11.9475		7.79222
																11.8263		7.78822
																11.8395		7.76685
																11.8388		7.75523
																11.7259		7.73095
																11.6363		7.74623
																11.5632		7.74042
																11.4613		7.74357
																11.3881		7.67532
																11.2756		7.73392
																11.1891		7.74507
																11.1371		7.71193
																11.0408		7.6986
																11.0047		7.67972
																10.8765		7.66818
																10.7548		7.61222
																10.6845		7.51112
																10.6044		7.48717
																10.454		7.44267
																10.3243		7.42362
																10.2548		7.403
																10.2928		7.37275
																10.2963		7.34492
																10.2706		7.30312
																10.1691		7.23847
																10.1502		7.179
																10.2518		7.13948
																10.142		7.13883
																10.0851		7.11513
																9.98595		7.12052
																9.8818		7.11987
																9.79177		7.11905
																9.73303		7.11127
																9.64238		7.10728
																9.55483		7.12128
																9.53488		7.09718
																9.52245		7.04612
																9.543		7.00163
																9.51582		6.93395
																9.55158		6.90853
																9.51055		6.8518
																9.44953		6.84707
																9.42927		6.99775
																9.42338		7.03228
																9.37443		7.00183
																9.38195		6.95638
																9.36668		6.96882
																9.33467		6.97087
																9.32792		6.95475
																9.28098		6.92103
																9.25415		6.89062
																9.24937		6.92013
																9.17455		7.01437
																9.15745		7.08283
																9.22223		7.10657
																9.24682		7.11163
																9.27912		7.11547
																9.30842		7.05247
																9.24795		7.0457
																9.16517		7.01185
																9.17057		7.01305
																9.13008		7.0463
																9.03463		7.05908
																9.06447		7.07292
																9.17358		7.0655
																9.22558		7.0315
																9.20967		7.02445
																9.17868		7.03605
																9.14182		7.00292
																9.09053		6.92355
																9.10203		6.90873
																9.13175		6.9338
																9.1542		6.941
																9.13032		6.92897
																9.17177		6.91815
																9.13845		6.91788
																9.08622		6.93195
																9.06983		6.94295
																9.07017		6.96868
																9.0593		6.99018
																9.12933		7.00493
																9.06032		7.02973
																9.0168		7.13823
																8.98798		7.19578
																8.9449		7.23073
																8.887		7.23833
																8.76487		7.26182
																8.80202		7.24747
																8.79253		7.23993
																8.7711		7.23575
																8.76483		7.24218
																8.83945		7.22312
																8.88912		7.2218
																8.93745		7.22125
																8.97708		7.25053
																8.98855		7.25807
																8.9597		7.31907
																8.90215		7.35458
																8.8979		7.36077
																8.81862		7.36178
																8.83495		7.35372
																8.85763		7.31342
																8.87788		7.13367
																8.93137		7.0801
																8.92208		7.08023
																8.85677		7.08153
																8.82995		7.06967
																8.76333		7.05365
																8.71598		7.1098
																8.6879		7.1826
																8.6779		7.19698
																8.67248		7.16433
																8.67505		7.05377
																8.57327		7.00037
																8.46053		7.01143
																8.41745		7.01312
																8.46718		7.01922
																8.4477		7.02928
																8.46112		7.01942
																8.46492		7.03092
																8.4074		7.03948
																8.39977		7.06068
																8.38812		7.07205
																8.27333		7.08117
																8.18222		7.09575
																8.06142		7.10307
																8.11365		7.10762
																8.12677		7.0918
																8.12625		7.10342
																8.14187		7.0782
																8.08172		7.10732
																8.05757		7.09175
																8.14027		7.10322
																8.12142		7.17327
																8.09573		7.21867
																8.1019		7.27307
																8.12435		7.27625
																8.12833		7.2421
																8.11408		7.20918
																8.10203		7.18103
																8.01362		7.19083
																7.99117		7.15793
																7.98463		7.02162
																8.0347		6.96538
																8.05842		6.95277
																8.09228		6.96297
																8.0961		6.94473
																8.09333		6.98272
																8.10378		7.00382
																8.17175		7.05318
																8.2256		7.05475
																8.22893		7.06828
																8.1783
																8.14917
																8.1151
																8.08857
																8.22057
																8.19665
																8.17668
																8.16893
																8.1464
																8.14355
																8.0934
																8.03855
																8.17495
																8.24792
																8.24475
																8.2718
																8.31465
																8.32297
																8.28918
																8.28422
																8.26577
																8.33278
																8.34808
																8.34473
																8.29292
																8.25575
																8.24235
																8.23608
																8.27227
																8.30827
																8.31255
																8.38237
																8.39485
																8.43288
																8.36593
																8.3668
																8.39085
																8.46167
																8.63207
																8.57825
																8.4678
																8.44835
																8.47105
																8.51675
																8.50287
																8.50707
																8.54075
																8.5799
																8.59088
																8.58427
																8.5758
																8.65475
																8.6512
																8.64598
																8.65327
																8.6432
																8.6412
																8.65417
																8.6096
																8.70045
																8.75312
																8.80202
																8.85098
																8.8971
																8.78888
																8.84282
																8.85912
																8.92223
																8.94182
																8.94252
																8.97427
																8.95342
																8.79708
																8.74127
																8.74713
																8.76928
																8.80227
																8.87617
																8.9476
																9.01902
																9.08072
																9.09718
																9.12483
																9.23995
																9.37908
																9.47163
																9.53647
																9.52722
																9.52952
																9.52465
																9.56568
																9.58303
																9.59602
																9.60678
																9.60798
																9.62768
																9.56622
																9.51025
																9.3841
																9.36948
																9.46633
																9.52622
																9.5197
																9.50403
																9.5051
																9.4807
																9.46553
																9.40173
																9.45475
																9.5129
																9.52893
																9.40698
																9.40313
																9.40218
																9.41908
																9.41583
																9.3712
																9.36325
																9.40838
																9.29625
																9.21652
																9.16193
																9.08807
																9.03117
																8.96932
																8.9071
																8.92553
																8.82878
																8.74275
																8.77288
																8.7108
																8.70993
																8.74608
																8.71273
																8.65837
																8.62317
																8.59102
																8.55482
																8.5083
																8.46855
																8.44068
																8.3856
																8.37032
																8.33932
																8.25533
																8.18425
																8.17127
																8.18908
																8.15443
																8.08223
																8.11618
																8.05032
																8.05225
																8.01022
																7.98018
																7.93117
																7.95677
																7.93608
																8.0024
																8.10667
																8.01555
																7.98303
																7.9438
																7.98923
																8.03237
																8.07655
																8.14403
																8.26665
																8.33875
																8.3037
																8.2854
																8.30368
																8.3265
																8.3071
																8.39555
																8.40603
																8.42563
																8.37318
																8.34933
																8.32205
																8.31128
																8.39183
																8.47243
																8.46537
																8.46193
																8.6048
																8.51087
																8.69383
																8.63988
																8.48988
																8.5909
																8.5948
																8.60807
																8.67685
																8.77847
																8.79182
																8.74573
																8.6728
																8.62238
																8.5969
																8.60685
																8.6244
																8.65478
																8.61157
																8.59285
																8.57895
																8.52028
																8.54565
																8.60515
																8.60318
																8.51862
																8.53022
																8.51652
																8.67817
																8.73185
																8.75382
																8.74732
																8.80087
																8.7728
																8.72263
																8.68005
																8.65708
																8.62595
																8.55162
																8.50118
																8.44965
																8.41457
																8.39392
																8.30073
																8.35712
																8.402
																8.36858
																8.31867
																8.3191
																8.18513
																8.15203
																8.18745
																8.22912
																8.2521
																8.29683
																8.385
																8.3283
																8.29437
																8.29665
																8.3383
																8.22272
																8.27237
																8.14825
																8.42835
																8.50653
																8.45235
																8.43308
																8.3788
																8.35785
																8.29893
																8.27705
																8.26152
																8.35337
																8.37318
